# Supplementary material for: Leucine Contributes to Copper Stress Tolerance in Peach (Prunus persica) Seedlings by Enhancing Photosynthesis and the Antioxidant Defense System
Source: Antioxidants (Basel). 2022 Dec 13;11(12):2455. doi: 10.3390/antiox11122455 (PMC9774504; doi:10.3390/antiox11122455)
Supplement: Supplementary file 1 [file antioxidants-11-02455-s001.zip]

Archive with 1 entries (1 files):
- antioxidants-2056822-supplementary.pdf
